# Supplementary material for: Performance of an affordable urine self-sampling method for human papillomavirus detection in Mexican women
Source: PLoS One. 2021 Jul 21;16(7):e0254946. doi: 10.1371/journal.pone.0254946 (PMC8294492; doi:10.1371/journal.pone.0254946)
Supplement: S2 File — DNA quantification and HPV results. (XLSX) [file pone.0254946.s002.xlsx]

## Sheet: DNA Fig4
Temp	EDTA concentration (mM)	Time to extraccion (hrs)	Nucleic acid	Unit	Rel Abs 260/280	Sample type
4ºC	No EDTA	24	4.2	ng/µl	1.27	DNA
4ºC	No EDTA	24	12.6	ng/µl	1.77	DNA
4ºC	No EDTA	24	5	ng/µl	1.69	DNA
4ºC	No EDTA	24	9.3	ng/µl	0.95	DNA
4ºC	No EDTA	24	8.6	ng/µl	1.95	DNA
25ºC	No EDTA	24	41.1	ng/µl	1.81	DNA
25ºC	No EDTA	24	30.4	ng/µl	2.04	DNA
25ºC	No EDTA	24	15	ng/µl	1.89	DNA
25ºC	No EDTA	24	21.4	ng/µl	0.77	DNA
25ºC	No EDTA	24	32.8	ng/µl	1.77	DNA
4ºC	10	24	3.9	ng/µl	1.77	DNA
4ºC	10	24	5.9	ng/µl	1.43	DNA
4ºC	10	24	6.35	ng/µl	1.5	DNA
4ºC	10	24	27.9	ng/µl	0.7	DNA
4ºC	10	24	38.8	ng/µl	1.7	DNA
25ºC	10	24	13.5	ng/µl	1.81	DNA
25ºC	10	24	15.8	ng/µl	1.85	DNA
25ºC	10	24	8	ng/µl	1.72	DNA
25ºC	10	24	28.8	ng/µl	1.82	DNA
25ºC	10	24	47.6	ng/µl	1.82	DNA
4ºC	40	24	8.1	ng/µl	1.47	DNA
4ºC	40	24	13	ng/µl	1.36	DNA
4ºC	40	24	12	ng/µl	2.05	DNA
4ºC	40	24	31.5	ng/µl	0.72	DNA
4ºC	40	24	53.2	ng/µl	0.72	DNA
25ºC	40	24	36.9	ng/µl	1.95	DNA
25ºC	40	24	115.8	ng/µl	1.89	DNA
25ºC	40	24	13	ng/µl	1.82	DNA
25ºC	40	24	41.1	ng/µl	1.96	DNA
25ºC	40	24	72.1	ng/µl	1.89	DNA

## Sheet: DNA Fig5
Temp	EDTA concentration (mM)	Time to extraccion (hrs)	Nucleic acid	Unit	Rel Abs 260/280	Sample type
25ºC	10	24	30.5	ng/µl	1.81	DNA
25ºC	10	24	60.1	ng/µl	1.81	DNA
25ºC	10	24	88.4	ng/µl	1.87	DNA
25ºC	10	24	93.9	ng/µl	1.86	DNA
25ºC	10	24	121.4	ng/µl	1.87	DNA
25ºC	40	24	36.5	ng/µl	1.86	DNA
25ºC	40	24	73.4	ng/µl	1.86	DNA
25ºC	40	24	83	ng/µl	1.9	DNA
25ºC	40	24	104.3	ng/µl	1.94	DNA
25ºC	40	24	177.5	ng/µl	1.9	DNA
25ºC	10	48	24.7	ng/µl	1.83	DNA
25ºC	10	48	52.8	ng/µl	1.87	DNA
25ºC	10	48	75	ng/µl	1.87	DNA
25ºC	10	48	75.6	ng/µl	1.87	DNA
25ºC	10	48	110.2	ng/µl	1.97	DNA
25ºC	40	48	31.5	ng/µl	1.65	DNA
25ºC	40	48	68.3	ng/µl	1.92	DNA
25ºC	40	48	77.4	ng/µl	1.84	DNA
25ºC	40	48	93	ng/µl	1.94	DNA
25ºC	40	48	166	ng/µl	1.92	DNA
25ºC	10	72	14.9	ng/µl	1.76	DNA
25ºC	10	72	45	ng/µl	1.69	DNA
25ºC	10	72	51.9	ng/µl	1.81	DNA
25ºC	10	72	63.1	ng/µl	1.91	DNA
25ºC	10	72	75.7	ng/µl	1.94	DNA
25ºC	40	72	18.3	ng/µl	1.69	DNA
25ºC	40	72	57.4	ng/µl	1.83	DNA
25ºC	40	72	68.9	ng/µl	1.92	DNA
25ºC	40	72	78	ng/µl	1.89	DNA
25ºC	40	72	150.6	ng/µl	1.94	DNA

## Sheet: HPV test
Age	Lifetime sexual partners	Marital status	Parity	HPV urine sample	HPV cervical sample	HPV16 urine sample	HPV16 cervical sample	HPV18 urine sample	HPV18 cervical sample	HPV45 urine sample	HPV45 urine sample	HPV31 urine sample	HPV31 cervical sample	HPV51 urine sample	HPV51 cervical sample	HPV52 urine sample	HPV52 cervical sample	HPVpool1 urine sample	HPVpool1 cervical sample	HPVpool2 urine sample	HPVpool2 cervical sample	HPVpool3 urine sample	HPVpool3 cervical sample
43	2	Married/Cohabitating	0	Neg	Neg	Neg	Neg	Neg	Neg	Neg	Neg	Neg	Neg	Neg	Neg	Neg	Neg	Neg	Neg	Neg	Neg	Neg	Neg
45	5	Married/Cohabitating	0	Neg	Neg	Neg	Neg	Neg	Neg	Neg	Neg	Neg	Neg	Neg	Neg	Neg	Neg	Neg	Neg	Neg	Neg	Neg	Neg
31	1	Married/Cohabitating	1	Neg	Neg	Neg	Neg	Neg	Neg	Neg	Neg	Neg	Neg	Neg	Neg	Neg	Neg	Neg	Neg	Neg	Neg	Neg	Neg
44	3	Married/Cohabitating	3	Neg	Neg	Neg	Neg	Neg	Neg	Neg	Neg	Neg	Neg	Neg	Neg	Neg	Neg	Neg	Neg	Neg	Neg	Neg	Neg
47	1	Married/Cohabitating	0	Neg	Neg	Neg	Neg	Neg	Neg	Neg	Neg	Neg	Neg	Neg	Neg	Neg	Neg	Neg	Neg	Neg	Neg	Neg	Neg
49	1	Married/Cohabitating	2	Neg	Neg	Neg	Neg	Neg	Neg	Neg	Neg	Neg	Neg	Neg	Neg	Neg	Neg	Neg	Neg	Neg	Neg	Neg	Neg
44	1	Married/Cohabitating	0	Neg	Neg	Neg	Neg	Neg	Neg	Neg	Neg	Neg	Neg	Neg	Neg	Neg	Neg	Neg	Neg	Neg	Neg	Neg	Neg
48	1	Married/Cohabitating	3	Neg	Neg	Neg	Neg	Neg	Neg	Neg	Neg	Neg	Neg	Neg	Neg	Neg	Neg	Neg	Neg	Neg	Neg	Neg	Neg
47	2	Married/Cohabitating	7	Neg	Neg	Neg	Neg	Neg	Neg	Neg	Neg	Neg	Neg	Neg	Neg	Neg	Neg	Neg	Neg	Neg	Neg	Neg	Neg
51	1	Married/Cohabitating	5	Neg	Neg	Neg	Neg	Neg	Neg	Neg	Neg	Neg	Neg	Neg	Neg	Neg	Neg	Neg	Neg	Neg	Neg	Neg	Neg
60	1	Married/Cohabitating	4	Neg	Neg	Neg	Neg	Neg	Neg	Neg	Neg	Neg	Neg	Neg	Neg	Neg	Neg	Neg	Neg	Neg	Neg	Neg	Neg
43	1	Married/Cohabitating	2	Neg	Neg	Neg	Neg	Neg	Neg	Neg	Neg	Neg	Neg	Neg	Neg	Neg	Neg	Neg	Neg	Neg	Neg	Neg	Neg
49	2	Divorced/separated/widowed	2	Pos	Neg	Neg	Neg	Neg	Neg	Neg	Neg	Neg	Neg	Pos	Neg	Neg	Neg	Neg	Neg	Neg	Neg	Neg	Neg
36	2	Married/Cohabitating	3	Neg	Neg	Neg	Neg	Neg	Neg	Neg	Neg	Neg	Neg	Neg	Neg	Neg	Neg	Neg	Neg	Neg	Neg	Neg	Neg
52	3	Single	1	Neg	Neg	Neg	Neg	Neg	Neg	Neg	Neg	Neg	Neg	Neg	Neg	Neg	Neg	Neg	Neg	Neg	Neg	Neg	Neg
32	2	Married/Cohabitating	0	Neg	Neg	Neg	Neg	Neg	Neg	Neg	Neg	Neg	Neg	Neg	Neg	Neg	Neg	Neg	Neg	Neg	Neg	Neg	Neg
39	2	Married/Cohabitating	2	Neg	Neg	Neg	Neg	Neg	Neg	Neg	Neg	Neg	Neg	Neg	Neg	Neg	Neg	Neg	Neg	Neg	Neg	Neg	Neg
39	2	Married/Cohabitating	0	Pos	Neg	Neg	Neg	Neg	Neg	Neg	Neg	Neg	Neg	Neg	Neg	Neg	Neg	Neg	Neg	Pos	Neg	Pos	Neg
42	3	Married/Cohabitating	4	Neg	Neg	Neg	Neg	Neg	Neg	Neg	Neg	Neg	Neg	Neg	Neg	Neg	Neg	Neg	Neg	Neg	Neg	Neg	Neg
48	3	Single	1	Neg	Neg	Neg	Neg	Neg	Neg	Neg	Neg	Neg	Neg	Neg	Neg	Neg	Neg	Neg	Neg	Neg	Neg	Neg	Neg
34	2	Married/Cohabitating	1	Neg	Neg	Neg	Neg	Neg	Neg	Neg	Neg	Neg	Neg	Neg	Neg	Neg	Neg	Neg	Neg	Neg	Neg	Neg	Neg
29	2	Single	1	Pos	Pos	Neg	Neg	Neg	Neg	Neg	Neg	Pos	Neg	Neg	Neg	Neg	Neg	Pos	Pos	Neg	Neg	Neg	Neg
29	8	Married/Cohabitating	2	Pos	Pos	Neg	Neg	Neg	Neg	Neg	Neg	Pos	Pos	Neg	Neg	Neg	Neg	Neg	Neg	Neg	Neg	Pos	Neg
58	1	Divorced/separated/widowed	1	Neg	Neg	Neg	Neg	Neg	Neg	Neg	Neg	Neg	Neg	Neg	Neg	Neg	Neg	Neg	Neg	Neg	Neg	Neg	Neg
27	3	Single	0	Neg	Neg	Neg	Neg	Neg	Neg	Neg	Neg	Neg	Neg	Neg	Neg	Neg	Neg	Neg	Neg	Neg	Neg	Neg	Neg
26	2	Married/Cohabitating	2	Neg	Neg	Neg	Neg	Neg	Neg	Neg	Neg	Neg	Neg	Neg	Neg	Neg	Neg	Neg	Neg	Neg	Neg	Neg	Neg
34	1	Married/Cohabitating	2	Neg	Neg	Neg	Neg	Neg	Neg	Neg	Neg	Neg	Neg	Neg	Neg	Neg	Neg	Neg	Neg	Neg	Neg	Neg	Neg
26	3	Married/Cohabitating	1	Neg	Neg	Neg	Neg	Neg	Neg	Neg	Neg	Neg	Neg	Neg	Neg	Neg	Neg	Neg	Neg	Neg	Neg	Neg	Neg
27	2	Married/Cohabitating	1	Neg	Neg	Neg	Neg	Neg	Neg	Neg	Neg	Neg	Neg	Neg	Neg	Neg	Neg	Neg	Neg	Neg	Neg	Neg	Neg
59	1	Married/Cohabitating	3	Neg	Neg	Neg	Neg	Neg	Neg	Neg	Neg	Neg	Neg	Neg	Neg	Neg	Neg	Neg	Neg	Neg	Neg	Neg	Neg
59	1	Married/Cohabitating	2	Neg	Neg	Neg	Neg	Neg	Neg	Neg	Neg	Neg	Neg	Neg	Neg	Neg	Neg	Neg	Neg	Neg	Neg	Neg	Neg
48	2	Single	2	Neg	Neg	Neg	Neg	Neg	Neg	Neg	Neg	Neg	Neg	Neg	Neg	Neg	Neg	Neg	Neg	Neg	Neg	Neg	Neg
29	2	Married/Cohabitating	0	Pos	Neg	Neg	Neg	Neg	Neg	Neg	Neg	Neg	Neg	Neg	Neg	Neg	Neg	Neg	Neg	Pos	Neg	Neg	Neg
60	1	Married/Cohabitating	3	Neg	Neg	Neg	Neg	Neg	Neg	Neg	Neg	Neg	Neg	Neg	Neg	Neg	Neg	Neg	Neg	Neg	Neg	Neg	Neg
28	3	Single	2	Pos	Pos	Neg	Neg	Neg	Neg	Neg	Neg	Pos	Pos	Neg	Neg	Neg	Neg	Neg	Neg	Neg	Neg	Neg	Neg
56	1	Married/Cohabitating	0	Neg	Neg	Neg	Neg	Neg	Neg	Neg	Neg	Neg	Neg	Neg	Neg	Neg	Neg	Neg	Neg	Neg	Neg	Neg	Neg
46	2	Divorced/separated/widowed	2	Pos	Pos	Neg	Neg	Neg	Neg	Neg	Neg	Neg	Neg	Neg	Neg	Neg	Neg	Neg	Neg	Pos	Pos	Neg	Neg
50	4	Single	2	Neg	Neg	Neg	Neg	Neg	Neg	Neg	Neg	Neg	Neg	Neg	Neg	Neg	Neg	Neg	Neg	Neg	Neg	Neg	Neg
32	4	Single	0	Pos	Pos	Neg	Neg	Neg	Neg	Neg	Neg	Neg	Neg	Neg	Neg	Neg	Neg	Neg	Neg	Pos	Pos	Neg	Neg
46	4	Divorced/separated/widowed	0	Pos	Neg	Neg	Neg	Neg	Neg	Neg	Neg	Neg	Neg	Neg	Neg	Neg	Neg	Pos	Neg	Neg	Neg	Neg	Neg
41	1	Married/Cohabitating	1	Neg	Neg	Neg	Neg	Neg	Neg	Neg	Neg	Neg	Neg	Neg	Neg	Neg	Neg	Neg	Neg	Neg	Neg	Neg	Neg
36	1	Married/Cohabitating	0	Neg	Neg	Neg	Neg	Neg	Neg	Neg	Neg	Neg	Neg	Neg	Neg	Neg	Neg	Neg	Neg	Neg	Neg	Neg	Neg
32	2	Married/Cohabitating	2	Pos	Pos	Neg	Neg	Neg	Neg	Neg	Neg	Neg	Neg	Neg	Neg	Neg	Neg	Neg	Neg	Neg	Neg	Pos	Pos
58	3	Married/Cohabitating	2	Neg	Neg	Neg	Neg	Neg	Neg	Neg	Neg	Neg	Neg	Neg	Neg	Neg	Neg	Neg	Neg	Neg	Neg	Neg	Neg
33	1	Married/Cohabitating	0	Neg	Neg	Neg	Neg	Neg	Neg	Neg	Neg	Neg	Neg	Neg	Neg	Neg	Neg	Neg	Neg	Neg	Neg	Neg	Neg
43	3	Married/Cohabitating	0	Neg	Neg	Neg	Neg	Neg	Neg	Neg	Neg	Neg	Neg	Neg	Neg	Neg	Neg	Neg	Neg	Neg	Neg	Neg	Neg
41	3	Married/Cohabitating	0	Neg	Neg	Neg	Neg	Neg	Neg	Neg	Neg	Neg	Neg	Neg	Neg	Neg	Neg	Neg	Neg	Neg	Neg	Neg	Neg
31	2	Married/Cohabitating	1	Neg	Neg	Neg	Neg	Neg	Neg	Neg	Neg	Neg	Neg	Neg	Neg	Neg	Neg	Neg	Neg	Neg	Neg	Neg	Neg
50	1	Married/Cohabitating	3	Neg	Neg	Neg	Neg	Neg	Neg	Neg	Neg	Neg	Neg	Neg	Neg	Neg	Neg	Neg	Neg	Neg	Neg	Neg	Neg
39	2	Married/Cohabitating	3	Neg	Neg	Neg	Neg	Neg	Neg	Neg	Neg	Neg	Neg	Neg	Neg	Neg	Neg	Neg	Neg	Neg	Neg	Neg	Neg
43	1	Married/Cohabitating	3	Neg	Neg	Neg	Neg	Neg	Neg	Neg	Neg	Neg	Neg	Neg	Neg	Neg	Neg	Neg	Neg	Neg	Neg	Neg	Neg
39	5	Married/Cohabitating	2	Pos	Pos	Neg	Neg	Neg	Neg	Neg	Neg	Neg	Neg	Neg	Neg	Neg	Neg	Neg	Neg	Neg	Neg	Pos	Pos
47	2	Married/Cohabitating	4	Pos	Pos	Neg	Neg	Neg	Neg	Neg	Neg	Neg	Neg	Neg	Neg	Neg	Neg	Neg	Neg	Pos	Pos	Neg	Neg
62	1	Married/Cohabitating	6	Neg	Neg	Neg	Neg	Neg	Neg	Neg	Neg	Neg	Neg	Neg	Neg	Neg	Neg	Neg	Neg	Neg	Neg	Neg	Neg
38	1	Married/Cohabitating	0	Neg	Neg	Neg	Neg	Neg	Neg	Neg	Neg	Neg	Neg	Neg	Neg	Neg	Neg	Neg	Neg	Neg	Neg	Neg	Neg
28	6	Married/Cohabitating	1	Neg	Neg	Neg	Neg	Neg	Neg	Neg	Neg	Neg	Neg	Neg	Neg	Neg	Neg	Neg	Neg	Neg	Neg	Neg	Neg
42	1	Married/Cohabitating	2	Neg	Neg	Neg	Neg	Neg	Neg	Neg	Neg	Neg	Neg	Neg	Neg	Neg	Neg	Neg	Neg	Neg	Neg	Neg	Neg
43	2	Married/Cohabitating	0	Neg	Neg	Neg	Neg	Neg	Neg	Neg	Neg	Neg	Neg	Neg	Neg	Neg	Neg	Neg	Neg	Neg	Neg	Neg	Neg
36	5	Single	3	Pos	Pos	Neg	Neg	Neg	Neg	Neg	Neg	Neg	Neg	Neg	Neg	Neg	Neg	Neg	Neg	Pos	Pos	Neg	Neg
26	2	Married/Cohabitating	1	Neg	Neg	Neg	Neg	Neg	Neg	Neg	Neg	Neg	Neg	Neg	Neg	Neg	Neg	Neg	Neg	Neg	Neg	Neg	Neg
43	4	Married/Cohabitating	1	Neg	Neg	Neg	Neg	Neg	Neg	Neg	Neg	Neg	Neg	Neg	Neg	Neg	Neg	Neg	Neg	Neg	Neg	Neg	Neg
36	1	Married/Cohabitating	0	Neg	Neg	Neg	Neg	Neg	Neg	Neg	Neg	Neg	Neg	Neg	Neg	Neg	Neg	Neg	Neg	Neg	Neg	Neg	Neg
43	10	Single	4	Neg	Neg	Neg	Neg	Neg	Neg	Neg	Neg	Neg	Neg	Neg	Neg	Neg	Neg	Neg	Neg	Neg	Neg	Neg	Neg
49	1	Married/Cohabitating	2	Neg	Neg	Neg	Neg	Neg	Neg	Neg	Neg	Neg	Neg	Neg	Neg	Neg	Neg	Neg	Neg	Neg	Neg	Neg	Neg
26	1	Married/Cohabitating	2	Neg	Neg	Neg	Neg	Neg	Neg	Neg	Neg	Neg	Neg	Neg	Neg	Neg	Neg	Neg	Neg	Neg	Neg	Neg	Neg
52	2	Married/Cohabitating	3	Neg	Neg	Neg	Neg	Neg	Neg	Neg	Neg	Neg	Neg	Neg	Neg	Neg	Neg	Neg	Neg	Neg	Neg	Neg	Neg
43	1	Married/Cohabitating	2	Neg	Neg	Neg	Neg	Neg	Neg	Neg	Neg	Neg	Neg	Neg	Neg	Neg	Neg	Neg	Neg	Neg	Neg	Neg	Neg
26	7	Married/Cohabitating	0	Neg	Neg	Neg	Neg	Neg	Neg	Neg	Neg	Neg	Neg	Neg	Neg	Neg	Neg	Neg	Neg	Neg	Neg	Neg	Neg
38	1	Married/Cohabitating	4	Neg	Neg	Neg	Neg	Neg	Neg	Neg	Neg	Neg	Neg	Neg	Neg	Neg	Neg	Neg	Neg	Neg	Neg	Neg	Neg
46	1	Married/Cohabitating	3	Neg	Neg	Neg	Neg	Neg	Neg	Neg	Neg	Neg	Neg	Neg	Neg	Neg	Neg	Neg	Neg	Neg	Neg	Neg	Neg
46	4	Divorced/separated/widowed	2	Pos	Neg	Neg	Neg	Neg	Neg	Neg	Neg	Neg	Neg	Pos	Neg	Neg	Neg	Neg	Neg	Neg	Neg	Neg	Neg
36	3	Married/Cohabitating	4	Neg	Neg	Neg	Neg	Neg	Neg	Neg	Neg	Neg	Neg	Neg	Neg	Neg	Neg	Neg	Neg	Neg	Neg	Neg	Neg
48	4	Single	1	Pos	Neg	Pos	Neg	Neg	Neg	Neg	Neg	Neg	Neg	Neg	Neg	Neg	Neg	Neg	Neg	Neg	Neg	Neg	Neg
29	2	Divorced/separated/widowed	3	Pos	Pos	Neg	Neg	Neg	Neg	Neg	Neg	Neg	Neg	Neg	Neg	Neg	Neg	Neg	Neg	Pos	Pos	Neg	Neg
44	1	Single	0	Pos	Neg	Neg	Neg	Neg	Neg	Neg	Neg	Neg	Neg	Neg	Neg	Neg	Neg	Neg	Neg	Neg	Neg	Pos	Neg
42	1	Married/Cohabitating	0	Neg	Neg	Neg	Neg	Neg	Neg	Neg	Neg	Neg	Neg	Neg	Neg	Neg	Neg	Neg	Neg	Neg	Neg	Neg	Neg
32	3	Married/Cohabitating	0	Neg	Neg	Neg	Neg	Neg	Neg	Neg	Neg	Neg	Neg	Neg	Neg	Neg	Neg	Neg	Neg	Neg	Neg	Neg	Neg
30	10	Single	1	Neg	Neg	Neg	Neg	Neg	Neg	Neg	Neg	Neg	Neg	Neg	Neg	Neg	Neg	Neg	Neg	Neg	Neg	Neg	Neg
25	1	Single	1	Pos	Pos	Neg	Neg	Neg	Neg	Neg	Neg	Neg	Neg	Pos	Pos	Pos	Neg	Neg	Neg	Neg	Neg	Neg	Neg
51	1	Married/Cohabitating	1	Neg	Neg	Neg	Neg	Neg	Neg	Neg	Neg	Neg	Neg	Neg	Neg	Neg	Neg	Neg	Neg	Neg	Neg	Neg	Neg
62	1	Married/Cohabitating	4	Neg	Neg	Neg	Neg	Neg	Neg	Neg	Neg	Neg	Neg	Neg	Neg	Neg	Neg	Neg	Neg	Neg	Neg	Neg	Neg
36	3	Married/Cohabitating	3	Neg	Neg	Neg	Neg	Neg	Neg	Neg	Neg	Neg	Neg	Neg	Neg	Neg	Neg	Neg	Neg	Neg	Neg	Neg	Neg
54	1	Married/Cohabitating	5	Pos	Neg	Pos	Neg	Neg	Neg	Neg	Neg	Neg	Neg	Neg	Neg	Neg	Neg	Neg	Neg	Neg	Neg	Neg	Neg
43	2	Married/Cohabitating	4	Neg	Neg	Neg	Neg	Neg	Neg	Neg	Neg	Neg	Neg	Neg	Neg	Neg	Neg	Neg	Neg	Neg	Neg	Neg	Neg
51	1	Married/Cohabitating	0	Neg	Neg	Neg	Neg	Neg	Neg	Neg	Neg	Neg	Neg	Neg	Neg	Neg	Neg	Neg	Neg	Neg	Neg	Neg	Neg
40	1	Married/Cohabitating	2	Neg	Neg	Neg	Neg	Neg	Neg	Neg	Neg	Neg	Neg	Neg	Neg	Neg	Neg	Neg	Neg	Neg	Neg	Neg	Neg
34	2	Married/Cohabitating	2	Neg	Neg	Neg	Neg	Neg	Neg	Neg	Neg	Neg	Neg	Neg	Neg	Neg	Neg	Neg	Neg	Neg	Neg	Neg	Neg
34	3	Married/Cohabitating	0	Pos	Pos	Pos	Pos	Neg	Neg	Neg	Neg	Neg	Neg	Neg	Neg	Neg	Neg	Neg	Neg	Pos	Pos	Neg	Neg
37	1	Married/Cohabitating	3	Neg	Neg	Neg	Neg	Neg	Neg	Neg	Neg	Neg	Neg	Neg	Neg	Neg	Neg	Neg	Neg	Neg	Neg	Neg	Neg
34	5	Single	2	Neg	Neg	Neg	Neg	Neg	Neg	Neg	Neg	Neg	Neg	Neg	Neg	Neg	Neg	Neg	Neg	Neg	Neg	Neg	Neg
50	2	Single	3	Neg	Neg	Neg	Neg	Neg	Neg	Neg	Neg	Neg	Neg	Neg	Neg	Neg	Neg	Neg	Neg	Neg	Neg	Neg	Neg
54	2	Married/Cohabitating	2	Neg	Neg	Neg	Neg	Neg	Neg	Neg	Neg	Neg	Neg	Neg	Neg	Neg	Neg	Neg	Neg	Neg	Neg	Neg	Neg
45	3	Single	5	Neg	Neg	Neg	Neg	Neg	Neg	Neg	Neg	Neg	Neg	Neg	Neg	Neg	Neg	Neg	Neg	Neg	Neg	Neg	Neg
29	4	Single	0	Pos	Pos	Neg	Neg	Neg	Neg	Pos	Neg	Pos	Pos	Neg	Neg	Neg	Neg	Pos	Pos	Neg	Neg	Neg	Neg
59	1	Married/Cohabitating	2	Neg	Neg	Neg	Neg	Neg	Neg	Neg	Neg	Neg	Neg	Neg	Neg	Neg	Neg	Neg	Neg	Neg	Neg	Neg	Neg
